# Supplementary material for: Inherited Disease Genetics Improves the Identification of Cancer-Associated Genes
Source: PLoS Genet. 2016 Jun 15;12(6):e1006081. doi: 10.1371/journal.pgen.1006081 (PMC4909226; doi:10.1371/journal.pgen.1006081)
Supplement: S1 Data — (XLSX) [file pgen.1006081.s010.xlsx]

## Sheet: Inherited Disease
HUMSAVAR	raw	keep pathogenic only	remove silent mutations	remove entries where ref aa is empty, > 1 aa, or not consistent	remove entries where ref aa is inconsistent across datasets
# of unique gene	12420	2129	2129	2129	2096
# of unique gene_AAPos	62731	21114	21114	21114	20010
# of unique gene_AAChange	67946	24036	24036	24036	22756
ClinVar	raw (GRCh37)	remove variants associated with benign consequence	remove variants somatic in origin	keep only variants with mapped NM_ value	remapping to UniProt protein	remove silent mutations or entries with no/inconsistent nt info in VCF	remove entries where ref aa is empty, > 1 aa, or not consistent	remove entries where ref aa is inconsistent across datasets
# of unique gene	9300	9264	3174	2966	2716	2616	2616	2584
# of entries	107137	99089	62160	57448	57448	27353	27343	25341
# of unique gene_AAPos					29332	25695	25690	23824
# of unique gene_AAChange					31084	27198	27188	25195

## Sheet: Cancer (cross with HUMSAVAR)
Number of variants									Number of genes									Number of exomes (patient IDs)
Tumor type	raw (cBioPortal)	remove silent mutations	remove duplicate entries	remove entries where ref aa is empty, > 1 aa, or not consistent	remove entries where ref aa is inconsistent across datasets	TCGA only	exclude entries not in PANCANCER12		Tumor type	raw (cBioPortal)	remove silent mutations	remove duplicate entries	remove entries where ref aa is empty, > 1 aa, or not consistent	remove entries where ref aa is inconsistent across datasets	TCGA only	exclude entries not in PANCANCER12		Tumor type	raw (cBioPortal)	remove silent mutations	remove duplicate entries	remove entries where ref aa is empty, > 1 aa, or not consistent	remove entries where ref aa is inconsistent across datasets	TCGA only	exclude entries not in PANCANCER12
ACC	7671	7671	7668	7533	7464	7464	0		ACC	3862	3862	3862	3835	3815	3815	0		ACC	91	91	91	91	91	91	0
BLCA	43111	43111	24586	24311	24099	18858	12774		BLCA	7119	7119	7119	7093	7068	6506	5404		BLCA	292	292	292	291	291	130	119
BRCA	61647	61647	49340	48840	48370	40951	18829		BRCA	8260	8260	8260	8251	8220	7954	6246		BRCA	1254	1254	1254	1254	1253	985	884
CESC	4110	4110	4110	4072	4026	4026	3760		CESC	2683	2683	2683	2665	2654	2654	2500		CESC	39	39	39	39	39	39	39
COAD/READ	108113	108113	66090	65792	65179	42026	39815		COAD/READ	8525	8525	8525	8517	8485	7885	7529		COAD/READ	296	296	296	296	296	224	224
GBM	19359	19359	11487	11324	11203	11203	10234		GBM	4948	4948	4948	4925	4909	4909	4592		GBM	338	338	338	338	338	338	314
HNSC	61159	61159	34942	34578	34235	28884	27263		HNSC	7574	7574	7574	7559	7535	7225	6895		HNSC	412	412	412	412	412	306	306
KICH	2996	2996	2961	2913	2898	2898	0		KICH	2039	2039	2039	2018	2009	2009	0		KICH	66	66	66	66	66	66	0
KIRC	27385	27385	14551	14245	14125	13748	12306		KIRC	5824	5824	5824	5779	5758	5721	5349		KIRC	504	504	504	504	504	424	422
KIRP	14483	14483	14478	14333	14221	14221	3065		KIRP	5871	5871	5871	5842	5820	5820	2263		KIRP	168	168	168	168	168	168	104
LGG	6669	6669	6669	6590	6541	6541	3569		LGG	3549	3549	3549	3533	3520	3520	2227		LGG	288	288	288	288	288	288	267
LIHC	13279	13279	13278	13171	13078	0	0		LIHC	5539	5539	5539	5521	5507	0	0		LIHC	250	250	250	250	250	0	0
LUAD	126075	126075	105427	104373	103361	67203	46443		LUAD	8667	8667	8667	8653	8620	8299	7574		LUAD	672	672	672	670	669	330	308
LUSC	71391	71391	39540	39231	38773	38773	31743		LUSC	7734	7734	7734	7727	7700	7700	7061		LUSC	177	177	177	177	177	177	176
MM	5388	5388	5388	5347	5318	0	0		MM	3330	3330	3330	3310	3300	0	0		MM	204	204	204	204	204	0	0
OV	20240	20240	10500	10340	10241	10241	9135		OV	5034	5034	5034	4992	4975	4975	4572		OV	316	316	316	316	316	316	316
PRAD	13662	13662	13519	13140	13023	6513	1733		PRAD	5654	5654	5654	5610	5588	3825	1393		PRAD	520	520	520	520	518	261	95
SCLC	10242	10242	10238	10189	10130	0	0		SCLC	4651	4651	4651	4633	4623	0	0		SCLC	71	71	71	71	71	0	0
SKCM	170588	170588	170582	169631	167477	106617	75278		SKCM	8719	8719	8719	8714	8681	8224	7669		SKCM	488	488	488	487	487	278	276
STAD	52824	52824	52821	52401	51851	51851	26835		STAD	8294	8294	8294	8284	8252	8252	7004		STAD	239	239	239	219	219	219	195
THCA	3433	3433	3432	3352	3323	3323	2589		THCA	2283	2283	2283	2269	2257	2257	1798		THCA	414	414	414	400	400	400	376
UCEC	175977	175977	89014	88463	87672	87672	82011		UCEC	8686	8686	8686	8682	8650	8650	8271		UCEC	248	248	248	248	248	248	248
UCS	5028	5028	5028	4976	4927	4927	0		UCS	3178	3178	3178	3155	3147	3147	0		UCS	57	57	57	57	57	57	0
Total	1024830	1024830	755649	749145	741535	567940	407382		Total	132023	132023	132023	131567	131093	113347	88347		Total	7404	7404	7404	7366	7362	5345	4669

## Sheet: Cancer (cross with ClinVar)
Number of variants										Number of genes										Number of exomes (patient IDs)
Tumor type	raw (cBioPortal)	remove silent mutations	remove duplicate entries	remove entries where ref aa is empty, > 1 aa, or not consistent	remove entries where ref aa is inconsistent with ClinVar	remove entries where ref aa is inconsistent with HUMSAVAR	TCGA only	exclude entries not in PANCANCER12		Tumor type	raw (cBioPortal)	remove silent mutations	remove duplicate entries	remove entries where ref aa is empty, > 1 aa, or not consistent	remove entries where ref aa is inconsistent with ClinVar	remove entries where ref aa is inconsistent with HUMSAVAR	TCGA only	exclude entries not in PANCANCER12		Tumor type	raw (cBioPortal)	remove silent mutations	remove duplicate entries	remove entries where ref aa is empty, > 1 aa, or not consistent	remove entries where ref aa is inconsistent with ClinVar	remove entries where ref aa is inconsistent with HUMSAVAR	TCGA only	exclude entries not in PANCANCER12
ACC	7671	7671	7668	7533	7462	7436	7436	0		ACC	3862	3862	3862	3835	3815	3806	3806	0		ACC	91	91	91	91	91	91	91	0
BLCA	43111	43111	24586	24311	24063	24033	18798	12736		BLCA	7119	7119	7119	7093	7070	7056	6495	5394		BLCA	292	292	292	291	290	290	130	119
BRCA	61647	61647	49340	48840	48307	48243	40844	18774		BRCA	8260	8260	8260	8251	8220	8203	7938	6231		BRCA	1254	1254	1254	1254	1253	1253	985	884
CESC	4110	4110	4110	4072	4017	4011	4011	3747		CESC	2683	2683	2683	2665	2653	2648	2648	2495		CESC	39	39	39	39	39	39	39	39
COAD/READ	108113	108113	66090	65792	65045	64975	41901	39694		COAD/READ	8525	8525	8525	8517	8485	8467	7868	7513		COAD/READ	296	296	296	296	296	296	224	224
GBM	19359	19359	11487	11324	11150	11142	11142	10177		GBM	4948	4948	4948	4925	4902	4895	4895	4578		GBM	338	338	338	338	338	338	338	313
HNSC	61159	61159	34942	34578	34087	34069	28750	27131		HNSC	7574	7574	7574	7559	7532	7519	7211	6882		HNSC	412	412	412	412	412	412	306	306
KICH	2996	2996	2961	2913	2897	2890	2890	0		KICH	2039	2039	2039	2018	2009	2003	2003	0		KICH	66	66	66	66	66	66	66	0
KIRC	27385	27385	14551	14245	14102	14084	13707	12266		KIRC	5824	5824	5824	5779	5753	5744	5707	5336		KIRC	504	504	504	504	504	504	424	422
KIRP	14483	14483	14478	14333	14206	14186	14186	3061		KIRP	5871	5871	5871	5842	5818	5809	5809	2260		KIRP	168	168	168	168	168	168	168	104
LGG	6669	6669	6669	6590	6530	6526	6526	3559		LGG	3549	3549	3549	3533	3518	3514	3514	2222		LGG	288	288	288	288	288	288	288	267
LIHC	13279	13279	13278	13171	13041	13031	0	0		LIHC	5539	5539	5539	5521	5498	5492	0	0		LIHC	250	250	250	250	250	250	0	0
LUAD	126075	126075	105427	104373	103020	102939	66939	46255		LUAD	8667	8667	8667	8653	8622	8603	8282	7558		LUAD	672	672	672	670	668	668	330	306
LUSC	71391	71391	39540	39231	38657	38620	38620	31611		LUSC	7734	7734	7734	7727	7698	7683	7683	7045		LUSC	177	177	177	177	177	177	177	176
MM	5388	5388	5388	5347	5309	5306	0	0		MM	3330	3330	3330	3310	3297	3294	0	0		MM	204	204	204	204	204	204	0	0
OV	20240	20240	10500	10340	10227	10219	10219	9113		OV	5034	5034	5034	4992	4972	4966	4966	4563		OV	316	316	316	316	316	316	316	316
PRAD	13662	13662	13519	13140	12982	12971	6493	1728		PRAD	5654	5654	5654	5610	5586	5575	3816	1389		PRAD	520	520	520	520	518	518	261	95
SCLC	10242	10242	10238	10189	10102	10099	0	0		SCLC	4651	4651	4651	4633	4613	4611	0	0		SCLC	71	71	71	71	71	71	0	0
SKCM	170588	170588	170582	169631	166912	166696	106093	74902		SKCM	8719	8719	8719	8714	8683	8664	8207	7654		SKCM	488	488	488	487	487	487	278	276
STAD	52824	52824	52821	52401	51741	51672	51672	26753		STAD	8294	8294	8294	8284	8253	8235	8235	6988		STAD	239	239	239	219	219	219	219	195
THCA	3433	3433	3432	3352	3320	3313	3313	2582		THCA	2283	2283	2283	2269	2255	2250	2250	1792		THCA	414	414	414	400	400	400	400	376
UCEC	175977	175977	89014	88463	87488	87397	87397	81743		UCEC	8686	8686	8686	8682	8650	8632	8632	8254		UCEC	248	248	248	248	248	248	248	248
UCS	5028	5028	5028	4976	4917	4914	4914	0		UCS	3178	3178	3178	3155	3142	3140	3140	0		UCS	57	57	57	57	57	57	57	0
Total	1024830	1024830	755649	749145	739582	738772	565851	405832		Total	132023	132023	132023	131567	131044	130809	113105	88154		Total	7404	7404	7404	7366	7360	7360	5345	4666
